# Supplementary material for: Equilibrated Gas and Carbonate Standard-Derived Dual (Δ47 and Δ48) Clumped Isotope Values
Source: Geochem Geophys Geosyst. Author manuscript; Available in PMC 2023 Oct 12. (PMC10569407; doi:10.1029/2022gc010458)
Supplement: Supporting Information Tables S1 - S27 [file NIHMS1842612-supplement-Supporting_Information_Tables_S1_-_S27.xlsx]

## Sheet: Table S1
Table S1. The Δ47 estimated marginal means by configuration averaged over all samples (including standards) common to all three configurations, with comparisons of instrument configurations adjusted for multiple comparisons. Confidence levels are 95%. We found no evidence of differences in measurement between any of the configurations.
	Mass Spectrometer	Contrast	Emmean	SE	df	Lower CL	Upper CL	t ratio	p-value
	Nu Perspective-1		0.4494	0.0022	16	0.4429	0.456
	Nu Perspective-2		0.447	0.0018	16	0.4416	0.4523
	MAT 253		0.4471	0.0016	16	0.4423	0.4518
		Nu Perspective-1 - Nu Perspective-2	0.0025	0.0024	16	-0.0048	0.0097	1.03	0.5693
		Nu Perspective-1 - MAT 253	0.0024	0.0023	16	-0.0046	0.0094	1.033	0.5677
		Nu Perspective-2 - MAT 253	-0.0001	0.0021	16	-0.0064	0.0062	-0.045	0.9989

## Sheet: Table S2
Table S2. The Δ48 estimated marginal means by configuration averaged over all samples (including standards) common to all four configurations, with comparisons of instrument configurations adjusted for multiple comparisons. Confidence levels are 95%. We found no evidence of differences in measurement between any of the configurations.
	Mass Spectrometer	Contrast	Emmean	SE	df	Lower CL	Upper CL	t ratio	p-value
	Nu Perspective-EG		0.213948	0.00547384	25	0.197099	0.230798
	Nu Perspective-1		0.208428	0.00574273	25	0.19075	0.226105
	Nu Perspective-2		0.210549	0.00486015	25	0.195589	0.22551
	MAT 253		0.208054	0.00453236	25	0.194102	0.222005
		Nu Perspective-EG - Nu Perspective-1	0.00552073	0.00686485	25	-0.0156107	0.0266521	0.804	0.8518
		Nu Perspective-EG - Nu Perspective-2	0.00339902	0.00659698	25	-0.0169078	0.0237058	0.515	0.9547
		Nu Perspective-EG - MAT 253	0.00589483	0.00652023	25	-0.0141757	0.0259654	0.904	0.8028
		Nu Perspective-1 - Nu Perspective-2	-0.00212172	0.00610739	25	-0.0209215	0.0166781	-0.347	0.9853
		Nu Perspective-1 - MAT 253	0.000374098	0.00604916	25	-0.0182464	0.0189946	0.062	0.9999
		Nu Perspective-2 - MAT 253	0.00249582	0.00534777	25	-0.0139657	0.0189573	0.467	0.9656

## Sheet: Table S3
Table S3. The individual instrument Δ47 and Δ48 values for all samples and standards analyzed in this study. Samples with an asterisk (*) were used as standards for data normalization.
		Nu Perspective 1								Nu Perspective 2								MAT 253
	Standard	Δ47 I-CDES (‰)	N	Δ47 SD	Δ47 SE	Δ48 CDES 90 (‰)	N	Δ48 SD	Δ48 SE	Δ47 I-CDES (‰)	N	Δ47 SD	Δ47 SE	Δ48 CDES 90 (‰)	N	Δ48 SD	Δ48 SE	Δ47 I-CDES (‰)	N	Δ47 SD	Δ47 SE	Δ48 CDES 90 (‰)	N	Δ48 SD	Δ48 SE
	102-GC-AZ01
	Carmel Chalk	0.591	94	0.017	0.002	0.243	69	0.028	0.003	*0.589	248	0.026	0.002	0.235	250	0.062	0.004	0.594	282	0.021	0.001	0.227	166	0.08	0.006
	Carrara Marble	0.312	81	0.031	0.003	0.146	81	0.072	0.008	0.328	44	0.048	0.007	0.159	54	0.065	0.009	0.31	155	0.02	0.002	0.175	80	0.161	0.018
	Carrara Marble CIT
	CMTile					0.149	18	0.029	0.007	0.315	303	0.029	0.002	0.145	291	0.06	0.004	0.31	160	0.019	0.001	0.156	144	0.098	0.008
	47407 Coral
	DH-2-10
	DH-2-11
	DH-2-12
	DH-2-13
	ETH-1	*0.207	85	0.025	0.00271163	*0.130	88	0.051	0.005	*0.205	402	0.026	0.001	*0.133	376	0.065	0.003	*0.206	284	0.02	0.001	*0.139	188	0.105	0.008
	ETH-2	*0.208	69	0.02	0.002	*0.131	73	0.064	0.008	*0.206	386	0.027	0.001	*0.133	366	0.056	0.003	*0.207	271	0.024	0.001	*0.156	204	0.11	0.008
	ETH-3	*0.612	69	0.023	0.003	*0.244	68	0.054	0.007	*0.602	184	0.027	0.002	*0.249	168	0.058	0.004	*0.614	210	0.022	0.002	*0.25	145	0.082	0.007
	ETH-4	0.455	64	0.02	0.003	0.198	70	0.059	0.007	0.441	191	0.026	0.002	0.203	187	0.058	0.004	0.445	208	0.021	0.001	0.206	171	0.106	0.008
	IAEA-C1									0.3	68	0.025	0.003	0.143	49	0.056	0.008	0.294	15	0.017	0.004	0.142	15	0.141	0.036
	IAEA-C2									0.642	60	0.025	0.003	0.273	59	0.062	0.008	0.624	14	0.021	0.005	0.236	13	0.067	0.018
	ISTB-1
	Mallinckrodt																	0.465	16	0.042	0.011	0.136	13	0.081	0.023
	Merck									0.514	67	0.03	0.004	0.234	59	0.055	0.007	0.514	14	0.03	0.008	0.175	11	0.17	0.051
	NBS 19																	0.316	8	0.025	0.009	0.116	7	0.073	0.027
	SPEL-2-8-E
	SRM88B																	0.528	11	0.017	0.005	0.424	10	0.153	0.048
	TB-1
	TB-2
	TV01
	TV03	0.626	47	0.019	0.003	0.267	58	0.043	0.006									0.626	80	0.019	0.002	0.212	32	0.063	0.011
	Veinstrom	0.636	102	0.026	0.003	0.272	100	0.066	0.007	*0.634	322	0.03	0.002	*0.274	336	0.059	0.003	0.632	304	0.023	0.001	0.252	193	0.079	0.006

## Sheet: Table S4
Table S4. Differences in final mean, standard deviation, and N in the final replicate pools when employing cutoffs at 3σ and 5σ for the standards ETH-1 and ETH-2, and the samples used as unknowns, ETH-4 and Veinstrom.
				3σ cutoff			5σ cutoff			Absolute difference
	Mass Spec	Standard	Raw N	Final mean	Final SD	Final N	Final mean	Final SD	Final N	Mean	SD	N
	Nu Perspective-1 Δ47 I-CDES	ETH-1	91	0.2066	0.025	85	0.2076	0.026	86	0.001	0.0014	1
		ETH-2	76	0.2081	0.02	69	0.2081	0.02	69	0	0	0
		ETH-4	74	0.4552	0.02	64	0.4552	0.02	64	0	0	0
		Veinstrom	107	0.6365	0.026	102	0.6365	0.026	102	0	0	0
	Nu Perspective-2 Δ47 I-CDES	ETH-1	425	0.2053	0.026	402	0.2055	0.026	403	0.0002	0.0003	1
		ETH-2	393	0.206	0.027	386	0.2065	0.028	390	0.0005	0.0016	4
		ETH-4	194	0.4411	0.026	191	0.442	0.027	193	0.0009	0.0015	2
		Veinstrom	345	0.6341	0.03	322	0.6338	0.03	323	0.0003	0.0004	1
	MAT 253 Δ47 I-CDES	ETH-1	292	0.2063	0.02	284	0.2063	0.02	284	0	0	0
		ETH-2	275	0.2066	0.024	271	0.2063	0.024	272	0.0003	0.0005	1
		ETH-4	215	0.4451	0.021	208	0.4448	0.021	209	0.0003	0.0005	1
		Veinstrom	308	0.6315	0.023	304	0.6318	0.023	305	0.0003	0.0004	1
	Nu Perspective-1 Δ48 CDES 90	ETH-1	91	0.1301	0.0513	88	0.1301	0.0513	88	0	0	0
		ETH-2	80	0.1309	0.0641	73	0.1309	0.0641	73	0	0	0
		ETH-4	75	0.1975	0.0592	70	0.1975	0.0592	70	0	0	0
		Veinstrom	103	0.2722	0.0663	100	0.2722	0.0663	100	0	0	0
	Nu Perspective-2 Δ48 CDES 90	ETH-1	389	0.1327	0.0647	376	0.1327	0.0665	378	1e-06	0.001788	2
		ETH-2	381	0.1326	0.0563	366	0.1321	0.057	367	0.0005	0.000734	1
		ETH-4	190	0.2028	0.0582	187	0.2028	0.0582	187	0	0	0
		Veinstrom	358	0.2739	0.0588	336	0.2739	0.0588	336	0	0	0

## Sheet: Table S5
Table S5. Comparison of Δ47 values determined in this study and Upadhyay et al. (2021).
		This study combined instrument avg.			Upadhyay et al. (2021)
	Sample	Δ47 I-CDES (‰)	N	Δ47 SE	Δ47 I-CDES (‰)	N	Δ47 SE	Absolute value of difference
	102-GC-AZ01	0.598	24	0.006	0.62	3	0.003	0.022
	Carmel Chalk	0.592	640	0.001	0.587	97	0.002	0.005
	Carrara Marble	0.314	280	0.002	0.314	105	0.006	0
	CMTile	0.313	463	0.001	0.303	12	0.006	0.01
	ETH-1	0.206	771	0.001	0.207	81	0.003	0.001
	ETH-2	0.206	726	0.001	0.213	74	0.002	0.007
	ETH-3	0.609	463	0.001	0.613	70	0.003	0.004
	ETH-4	0.445	463	0.001	0.452	66	0.002	0.007
	IAEA-C1	0.299	83	0.003	0.3	51	0.005	0.001
	IAEA-C2	0.638	74	0.003	0.639	53	0.005	0.001
	ISTB-1	0.663	15	0.015	0.606	10	0.013	0.057
	Mallinckrodt	0.465	16	0.011	0.464	13	0.011	0.001
	Merck	0.514	81	0.003	0.522	48	0.006	0.008
	NBS 19	0.316	8	0.009	0.314	7	0.009	0.002
	SPEL-2-8-E	0.596	11	0.011	0.611	10	0.01	0.015
	SRM88B	0.528	11	0.005	0.499	11	0.002	0.029
	TB-1	0.327	21	0.007	0.308	4	0.004	0.019
	TB-2	0.335	19	0.008	0.322	2	0.026	0.013
	TV01	0.619	22	0.006	0.641	3	0.006	0.022
	TV03	0.626	127	0.002	0.62	56	0.014	0.006
	Veinstrom	0.633	728	0.001	0.633	95	0.002	0
	Avg. difference							0.0109524

## Sheet: Table S6
Table S6. The Δ47 summary statistics, final cuts, and Shapiro-Wilk results. All final data were normally distributed with the exception of ETH-3 on MAT 253, which is shown in bold.
	Mass Spectrometer	Standard	Mean Δ47 CDES 90 (‰)	Min Δ47 CDES 90 (‰)	Max Δ47 CDES 90 (‰)	SD	N	W Statistic	p-value
	Nu Perspective-EG	Carrara Marble	0.318	0.256	0.399	0.03	62	0.9898	0.887
	Nu Perspective-EG	ETH-1	0.205	0.147	0.251	0.026	36	0.9757	0.6002
	Nu Perspective-EG	ETH-2	0.2	0.141	0.244	0.023	30	0.9827	0.892
	Nu Perspective-EG	ETH-3	0.617	0.582	0.643	0.017	35	0.9572	0.1879
	Nu Perspective-EG	ETH-4	0.462	0.404	0.522	0.026	36	0.9905	0.987
	Nu Perspective-EG	TV03	0.637	0.536	0.738	0.037	56	0.9759	0.3234
	Nu Perspective-EG	Veinstrom	0.643	0.571	0.72	0.032	69	0.9871	0.6992
	Nu Perspective-1	Carmel Chalk	0.595	0.512	0.669	0.032	110	0.987	0.369
	Nu Perspective-1	Carrara Marble	0.312	0.25	0.391	0.031	81	0.977	0.149
	Nu Perspective-1	ETH-1	0.205	0.16	0.259	0.021	81	0.975	0.12
	Nu Perspective-1	ETH-2	0.208	0.163	0.264	0.02	69	0.987	0.698
	Nu Perspective-1	ETH-3	0.612	0.559	0.667	0.023	69	0.992	0.927
	Nu Perspective-1	ETH-4	0.455	0.418	0.502	0.02	64	0.966	0.079
	Nu Perspective-1	TV03	0.626	0.58	0.662	0.019	47	0.985	0.783
	Nu Perspective-1	Veinstrom	0.636	0.559	0.701	0.026	102	0.994	0.912
	Nu Perspective-2	Carmel Chalk	0.589	0.529	0.664	0.026	248	0.989	0.058
	Nu Perspective-2	Carrara Marble	0.328	0.216	0.408	0.048	44	0.975	0.438
	Nu Perspective-2	CMTile	0.315	0.23	0.396	0.029	303	0.997	0.83
	Nu Perspective-2	ETH-1	0.205	0.138	0.281	0.026	402	0.993	0.06
	Nu Perspective-2	ETH-2	0.206	0.123	0.29	0.027	386	0.996	0.372
	Nu Perspective-2	ETH-3	0.602	0.532	0.681	0.027	184	0.991	0.285
	Nu Perspective-2	ETH-4	0.441	0.384	0.521	0.026	191	0.992	0.356
	Nu Perspective-2	IAEA-C1	0.3	0.252	0.353	0.025	68	0.97	0.102
	Nu Perspective-2	IAEA-C2	0.642	0.597	0.711	0.025	60	0.965	0.081
	Nu Perspective-2	MERCK	0.514	0.436	0.603	0.03	67	0.989	0.805
	Nu Perspective-2	Veinstrom	0.634	0.555	0.707	0.03	322	0.995	0.451
	MAT 253	Carmel Chalk	0.594	0.535	0.654	0.021	282	0.995	0.428
	MAT 253	Carrara Marble	0.31	0.266	0.361	0.02	155	0.993	0.703
	MAT 253	CMTile	0.31	0.259	0.355	0.019	160	0.988	0.201
	MAT 253	ETH-1	0.206	0.154	0.265	0.02	284	0.995	0.54
	MAT 253	ETH-2	0.207	0.136	0.274	0.024	271	0.995	0.524
	MAT 253	ETH-3	0.614	0.551	0.683	0.022	210	0.984	0.019
	MAT 253	ETH-4	0.445	0.386	0.494	0.021	208	0.995	0.741
	MAT 253	IAEA-C1	0.294	0.258	0.316	0.017	15	0.932	0.293
	MAT 253	Mallinckrodt	0.465	0.4	0.55	0.042	16	0.964	0.728
	MAT 253	MERCK	0.514	0.468	0.56	0.03	14	0.943	0.459
	MAT 253	NBS 19	0.316	0.288	0.353	0.025	8	0.867	0.14
	MAT 253	SRM 88B	0.528	0.497	0.552	0.017	11	0.949	0.626
	MAT 253	TV03	0.626	0.582	0.674	0.019	80	0.991	0.842
	MAT 253	Veinstrom	0.632	0.57	0.697	0.023	304	0.997	0.831
	Multiple	102-GC-AZ01	0.598	0.554	0.661	0.029	24	0.954	0.326
	Multiple	CIT Carrara	0.326	0.283	0.395	0.027	21	0.924	0.103
	Multiple	47407 Coral	0.707	0.668	0.748	0.025	9	0.913	0.337
	Multiple	ISTB-1	0.663	0.582	0.774	0.059	15	0.947	0.478
	Multiple	DH-2-10	0.554	0.525	0.569	0.013	11	0.879	0.101
	Multiple	DH-2-11	0.56	0.503	0.606	0.027	19	0.973	0.833
	Multiple	DH-2-12	0.564	0.526	0.615	0.025	18	0.964	0.689
	Multiple	DH-2-13	0.568	0.52	0.612	0.027	17	0.944	0.374
	Multiple	SPEL-2-8-E	0.596	0.549	0.657	0.035	11	0.946	0.596
	Multiple	TB-1	0.327	0.283	0.41	0.034	21	0.936	0.18
	Multiple	TB-2	0.335	0.255	0.408	0.035	19	0.978	0.921
	Multiple	TV01	0.619	0.579	0.671	0.028	22	0.947	0.281

## Sheet: Table S7
Table S7. The Δ48 summary statistics, final cuts, and Shapiro-Wilk results. All final data were normally distributed with the exception of ETH-1 on MAT 253, which is shown in bold.
	Mass Spectrometer	Standard	Mean Δ48 CDES 90 (‰)	Min Δ48 CDES 90 (‰)	Max Δ48 CDES 90 (‰)	SD	N	W statistic	p-value
	Nu Perspective-EG	Carmel Chalk	0.261	0.16	0.389	0.058	71	0.967	0.0584
	Nu Perspective-EG	Carrara Marble	0.16	-0.049	0.36	0.081	64	0.99	0.8842
	Nu Perspective-EG	ETH-1	0.133	-0.052	0.247	0.073	44	0.9585	0.1147
	Nu Perspective-EG	ETH-2	0.122	-0.033	0.271	0.082	38	0.9729	0.4739
	Nu Perspective-EG	ETH-3	0.261	0.102	0.36	0.059	45	0.9776	0.5262
	Nu Perspective-EG	ETH-4	0.201	-0.022	0.411	0.093	45	0.9786	0.5634
	Nu Perspective-EG	Heated Gas	-0.002	-0.171	0.201	0.085	75	0.9847	0.5037
	Nu Perspective-EG	TV03	0.269	0.158	0.408	0.054	55	0.9778	0.3994
	Nu Perspective-EG	Veinstrom	0.263	0.073	0.448	0.083	74	0.978	0.2233
	Nu Perspective-1	Carmel Chalk	0.243	0.191	0.306	0.028	69	0.9768	0.227
	Nu Perspective-1	Carrara Marble	0.146	-0.032	0.303	0.072	81	0.9873	0.6096
	Nu Perspective-1	CMTile	0.149	0.105	0.192	0.029	18	0.9281	0.1795
	Nu Perspective-1	ETH-1	0.13	-0.013	0.238	0.051	88	0.9725	0.0577
	Nu Perspective-1	ETH-2	0.131	-0.029	0.283	0.064	73	0.9901	0.8424
	Nu Perspective-1	ETH-3	0.244	0.107	0.378	0.054	68	0.9858	0.6357
	Nu Perspective-1	ETH-4	0.198	0.037	0.329	0.059	70	0.9912	0.9083
	Nu Perspective-1	TV03	0.267	0.182	0.37	0.043	58	0.9791	0.413
	Nu Perspective-1	Veinstrom	0.272	0.091	0.433	0.066	100	0.9904	0.6931
	Nu Perspective-2	Carmel Chalk	0.235	0.069	0.376	0.062	250	0.9905	0.1038
	Nu Perspective-2	Carrara Marble	0.159	0.029	0.31	0.065	54	0.9814	0.5623
	Nu Perspective-2	CMTile	0.145	0.001	0.315	0.06	291	0.996	0.6653
	Nu Perspective-2	ETH-1	0.133	-0.065	0.325	0.065	376	0.9942	0.1595
	Nu Perspective-2	ETH-2	0.133	-0.036	0.276	0.056	366	0.9968	0.6856
	Nu Perspective-2	ETH-3	0.249	0.111	0.414	0.058	168	0.9922	0.4953
	Nu Perspective-2	ETH-4	0.203	0.033	0.348	0.058	187	0.9965	0.9476
	Nu Perspective-2	IAEA-C1	0.143	0.007	0.276	0.056	49	0.9875	0.8798
	Nu Perspective-2	IAEA-C2	0.273	0.114	0.417	0.062	59	0.9905	0.9269
	Nu Perspective-2	MERCK	0.234	0.128	0.388	0.055	59	0.969	0.1363
	Nu Perspective-2	Veinstrom	0.274	0.114	0.42	0.059	336	0.9951	0.3665
	MAT 253	Carmel Chalk	0.227	0.051	0.428	0.08	166	0.991	0.3765
	MAT 253	Carrara Marble	0.175	-0.209	0.61	0.161	80	0.9853	0.4937
	MAT 253	CMTile	0.156	-0.133	0.447	0.098	144	0.9881	0.2551
	MAT 253	ETH-1	0.139	-0.127	0.356	0.105	188	0.9791	0.0064
	MAT 253	ETH-2	0.156	-0.121	0.429	0.11	204	0.9934	0.493
	MAT 253	ETH-3	0.25	0.054	0.463	0.082	145	0.9935	0.7579
	MAT 253	ETH-4	0.206	-0.085	0.508	0.106	171	0.9904	0.3052
	MAT 253	IAEA-C1	0.142	-0.111	0.336	0.141	15	0.9397	0.3781
	MAT 253	IAEA-C2	0.236	0.152	0.338	0.067	13	0.9103	0.1852
	MAT 253	Mallinckrodt	0.136	-0.02	0.303	0.081	13	0.9809	0.9837
	MAT 253	MERCK	0.175	-0.002	0.54	0.17	11	0.8932	0.1523
	MAT 253	NBS 19	0.116	0.004	0.19	0.073	7	0.9018	0.342
	MAT 253	SRM 88B	0.424	0.203	0.698	0.153	10	0.9344	0.4922
	MAT 253	TV03	0.212	0.062	0.362	0.063	32	0.9698	0.4951
	MAT 253	Veinstrom	0.252	0.053	0.45	0.079	193	0.9932	0.5193
	Multiple	102-GC-AZ01	0.24	0.121	0.36	0.057	24	0.9822	0.9329
	Multiple	CIT Carrara	0.144	-0.041	0.326	0.081	24	0.982385	0.935403
	Multiple	47407 Coral	0.275	0.135	0.4	0.071	11	0.9661	0.8448
	Multiple	ISTB-1	0.296	0.205	0.375	0.047	12	0.9728	0.9378
	Multiple	DH-2-10	0.236	0.11	0.366	0.082	16	0.9572	0.6108
	Multiple	DH-2-11	0.196	0.141	0.254	0.035	17	0.956	0.5577
	Multiple	DH-2-12	0.243	0.167	0.28	0.032	16	0.8967	0.0712
	Multiple	DH-2-13	0.261	0.133	0.373	0.063	19	0.9587	0.5474
	Multiple	SPEL-2-8-E	0.245	0.104	0.391	0.089	11	0.9585	0.753
	Multiple	TB-1	0.133	-0.054	0.316	0.089	23	0.9721	0.7389
	Multiple	TB-2	0.164	-0.038	0.333	0.095	19	0.9746	0.8637
	Multiple	TV01	0.26	0.117	0.408	0.077	25	0.982	0.9214

## Sheet: Table S8
Table S8. The δ¹⁸O and δ¹³C data for all instrument configurations.
		Nu Perspective-EG					Nu Perspective-1					Nu Perspective-2					MAT 253						Multiple configurations
	Standard	N	δ¹⁸O VPDB (%)	δ¹⁸O SD	δ¹³C VPDB (%)	δ¹³C SD	N	δ¹⁸O VPDB (%)	δ¹⁸O SD	δ¹³C VPDB (%)	δ¹³C SD	N	δ¹⁸O VPDB (%)	δ¹⁸O SD	δ¹³C VPDB (%)	δ¹³C SD	N	δ¹⁸O VPDB (%)	δ¹⁸O SD	δ¹³C VPDB (%)	δ¹³C SD	N	δ¹⁸O VPDB (%)	δ¹⁸O SD	δ¹³C VPDB (%)	δ¹³C SD
	102-GC-AZ01																					24	-14.3408	0.227824	0.445	0.146969
	Carmel Chalk						94	-4.07074	0.909575	-2.22617	0.421209	248	-3.94907	0.12678	-2.1673	0.0818088	282	-3.97826	0.220838	-2.20174	0.146677
	Carrara Marble	62	-1.48871	0.107604	2.05161	0.0896842	81	-1.5084	0.205739	2.0342	0.161786	44	-1.56636	0.143545	2.035	0.0791378	155	-1.56671	0.319513	-2.1866	0.294154
	CMTile											303	-1.54238	0.107726	2.01904	0.0488416	282	-3.96532	0.263198	2.03413	0.202641
	47407 Coral																					9	2.74	0.140801	-1.83	0.164773
	DH-2-10																					11	-16.7127	0.0349545	-2.16182	0.0376346
	DH-2-11																					19	-16.6237	0.208119	-2.05368	0.0919668
	DH-2-12																					18	-16.7694	0.141524	-2.22	0.16066
	DH-2-13																					17	-16.4471	0.143604	-2.31353	0.090963
	ETH-1	36	-2.20861	0.116623	2.01944	0.049739	85	-2.29247	0.358342	1.94071	0.332271	402	-2.19687	0.16157	2.02291	0.0600933	284	-2.26613	0.998552	1.96694	0.745313
	ETH-2	30	-18.658	0.113697	-10.1493	0.0818297	69	-18.5042	1.15443	-10.0619	0.712129	386	-18.6352	0.324837	-10.1412	0.184135	271	-18.5584	1.19478	-10.0738	0.871126
	ETH-3	35	-1.77714	0.132256	1.676	0.150747	69	-1.82058	0.216257	1.6658	0.174637	184	-1.73277	0.132856	1.70848	0.0587843	210	-1.8441	0.338794	1.6751	0.260644
	ETH-4	36	-18.7972	0.137042	-10.2167	0.056619	64	-18.7917	0.322005	-10.1866	0.133965	191	-18.7632	0.292434	-10.1743	0.187548	208	-18.7191	0.518839	-10.1407	0.304383
	IAEA-C1											68	-2.31765	0.0597786	2.44	0.0597786	15	-2.32067	0.106467	2.39867	0.147883
	IAEA-C2											60	-8.93533	0.0657284	-8.93533	0.0657284	14	-8.95143	0.2668	-8.15214	0.10282
	ISTB-1																					15	-8.524	0.0943247	-10.7787	0.113884
	Mallinckrodt																16	-21.9588	0.193765	-40.4062	0.242429
	MERCK											67	-15.6418	0.23638	-41.9082	0.796873	14	-15.68	0.340791	-41.4264	1.15078
	NBS 19																8	-2.11125	0.152638	1.9575	0.0898809
	Spel 2-8-E																					11	-6.16909	0.0680374	-9.85727	1.19921
	SRM 88B																11	-8.00091	0.291392	1.85727	0.193809
	TB-1																					21	-11.5305	0.291573	1.66952	0.133322
	TB-2																					19	-24.2453	0.316006	-6.07947	0.156931
	TV01																					22	-8.33864	0.131956	2.57318	0.0646151
	TV03	55	-8.39273	0.173082	2.55036	0.190457	47	-8.39745	0.178429	2.56234	0.19625						80	-8.4085	0.591007	2.42863	0.53753
	Veinstrom	69	-12.5835	0.248335	-6.1087	0.566319	102	-12.5	0.561751	-6.11069	0.471016	322	-12.573	0.234979	-6.15239	0.157049	304	-12.4678	0.955131	-6.10059	0.575939

## Sheet: Table S9
Table S9. Theoretical equilibrium Δ63 and Δ64 values for calcite (Hill et al., 2014; Tripati et al., 2015), AFFs Δ*63-47 and Δ*64-48 for the phosphoric acid digestion of calcite into CO2, and calculated calcite equilibrium Δ47 and Δ48 values. The AFFs were calculated using regressions determined from the difference in theoretical Δ63 and Δ64 values for calcite at 600 oC and 33.7 oC and samples wi…
	Temperature (oC)
		Δ63 (‰) (Hill et al., 2014; Tripati et al., 2015)	Δ*63-47 (‰)	Δ47 I-CDES (‰)	Δ64 (‰) (Hill et al., 2014; Tripati et al., 2015)	Δ*64-48 (‰)	Δ48 CDES 90 (‰)
	0	0.4701	0.1969	0.667	0.1557	0.1312	0.2869
	10	0.4378	0.1963	0.6341	0.1399	0.1311	0.271
	20	0.408	0.1957	0.6037	0.126	0.131	0.2569
	22	0.4024	0.1956	0.5979	0.1234	0.131	0.2543
	25	0.394	0.1954	0.5894	0.1196	0.1309	0.2505
	30	0.3805	0.1952	0.5757	0.1136	0.1309	0.2445
	33.7	0.3707	0.1949	0.5657	0.1092	0.1308	0.2401
	40	0.3551	0.1947	0.5498	0.1026	0.1308	0.2334
	50	0.3316	0.1942	0.5258	0.0928	0.1307	0.2235
	60	0.3098	0.1938	0.5036	0.084	0.1306	0.2147
	70	0.2897	0.1934	0.4831	0.0762	0.1306	0.2068
	80	0.271	0.193	0.4641	0.0693	0.1305	0.1998
	90	0.2537	0.1927	0.4464	0.063	0.1305	0.1935
	100	0.2376	0.1924	0.43	0.0575	0.1304	0.1879
	200	0.1276	0.1903	0.3179	0.0246	0.1302	0.1547
	300	0.0726	0.1892	0.2618	0.0119	0.1301	0.142
	400	0.0435	0.1886	0.2321	0.0063	0.13	0.1364
	500	0.0273	0.1883	0.2157	0.0037	0.13	0.1337
	600	0.0179	0.1881	0.2061	0.0022	0.13	0.1323
	700	0.0122	0.188	0.2002	0.0015	0.13	0.1315
	800	0.0085	0.188	0.1965	0.001	0.13	0.131
	900	0.0061	0.1879	0.194	0.0007	0.13	0.1307
	1000	0.0045	0.1879	0.1924	0.0005	0.13	0.1305

## Sheet: Table S10
Table S10. Extra-sum-of-squares F test results from the comparison of Δ47-Δ48 regressions from this study, Fiebig et al. (2021), and Swart et al. (2021).
	Comparison of Fits	Null hypothesis	Alternative hypothesis	P value	Conclusion (alpha = 0.05)	Preferred model	F (DFn, DFd)
	Experimental regression from this study (equation 11); Fiebig et al. (2021); Swart et al. (2021)	One curve for all data sets	Different curve for each data set	0.8604	Do not reject null hypothesis	One curve for all data sets	0.43 (6, 3201)
	Combined experimental regression (equation 17); theory/AFF regression (equation 12)	One curve for all data sets	Different curve for each data set	0.713	Do not reject null hypothesis	One curve for all data sets	0.46 (3, 53)
	Experimental regression from this study (equation 11); theory/AFF regression (equation 12)	One curve for all data sets	Different curve for each data set	0.39	Do not reject null hypothesis	One curve for all data sets	1.03 (3, 32)

[truncated: 17 more sheets: Table S11, Table S12, Table S13, Table S14, Table S15, Table S16, Table S17, Table S18, Table S19, Table S20, Table S21, Table S22, Table S23, Table S24, Table S25, Table S26, Table S27]
